# Supplementary material for: Therapeutic Effects of Oral Application of Menthol and Extracts from Tormentil (Potentilla erecta), Raspberry Leaves (Rubus idaeus), and Loosestrife (Lythrum salicaria) during Acute Murine Campylobacteriosis
Source: Pharmaceutics. 2023 Oct 1;15(10):2410. doi: 10.3390/pharmaceutics15102410 (PMC10610364; doi:10.3390/pharmaceutics15102410)
Supplement: Supplementary file 1 [file pharmaceutics-15-02410-s001.zip]

Archive with 1 entries (1 files):
- pharmaceutics-2564473-supplementary.pdf
